# Supplementary material for: Mechanical properties of plasma membrane vesicles correlate with lipid order, viscosity and cell density
Source: Commun Biol. 2019 Sep 13;2:337. doi: 10.1038/s42003-019-0583-3 (PMC6744421; doi:10.1038/s42003-019-0583-3)
Supplement: Supplementary file 3 — Supplementary Data [file 42003_2019_583_MOESM3_ESM.xlsx]

## Sheet: Fig 1c
Mode #	Data	Fit
3	5.2786e-05	5.24156e-05
4	2.45032e-05	2.42898e-05
5	1.27643e-05	1.31635e-05
6	6.69923e-06	7.89326e-06
7	4.9859e-06	5.08787e-06
8	3.75916e-06	3.46335e-06
9	3.11943e-06	2.46022e-06
10	2.61782e-06	1.80853e-06
11	2.33469e-06	1.36736e-06
12	2.12466e-06	1.05834e-06
13	1.96249e-06	8.35608e-07

## Sheet: Fig 1f
time (ns)	Fit	Data
0		16
0.016		19
0.032		30
0.048		20
0.064		19
0.08		28
0.096		21
0.112		24
0.128		20
0.144		24
0.16		28
0.176		22
0.192		22
0.208		21
0.224		21
0.24		16
0.256		22
0.272		13
0.288		24
0.304		20
0.32		15
0.336		23
0.352		12
0.368		23
0.384		18
0.4		24
0.416		19
0.432		21
0.448		8
0.464		29
0.48		14
0.496		16
0.512		21
0.528		12
0.544		20
0.56		15
0.576		27
0.592		26
0.608		31
0.624		15
0.64		22
0.656		19
0.672		13
0.688		19
0.704		32
0.72		23
0.736		21
0.752		20
0.768		18
0.784		19
0.8		22
0.816		14
0.832		23
0.848		17
0.864		15
0.88		21
0.896		16
0.912		14
0.928		28
0.944		14
0.96		15
0.976		18
0.992		19
1.008		14
1.024		16
1.04		24
1.056		20
1.072		16
1.088		13
1.104		25
1.12		23
1.136		14
1.152		12
1.168		16
1.184		24
1.2		13
1.216		20
1.232		21
1.248		16
1.264		10
1.28		17
1.296		20
1.312		14
1.328		12
1.344		15
1.36		10
1.376		22
1.392		19
1.408		14
1.424		24
1.44		29
1.456		13
1.472		30
1.488		34
1.504		32
1.52		62
1.536		68
1.552		91
1.568		133
1.584		195
1.6		261
1.616		347
1.632		476
1.648		570
1.664		790
1.68		1005
1.696		1193
1.712		1494
1.728		1673
1.744		1891
1.76		2136
1.776		2294
1.792		2446
1.808		2596
1.824		2669
1.84		2712
1.856		2655
1.872		2778
1.888		2719
1.904		2782
1.92		2663
1.936		2665
1.952		2623
1.968		2586
1.984		2518
2		2613
2.016	2525.09	2497
2.032	2485.4	2390
2.048	2446.61	2481
2.064	2408.66	2435
2.08	2371.58	2431
2.096	2335.29	2301
2.112	2299.82	2362
2.128	2265.1	2349
2.144	2231.09	2280
2.16	2197.92	2167
2.176	2165.36	2178
2.192	2133.49	2121
2.208	2102.33	2068
2.224	2071.82	2114
2.24	2042.04	2053
2.256	2012.79	1997
2.272	1984.15	2002
2.288	1956.18	2037
2.304	1928.68	1854
2.32	1901.74	1854
2.336	1875.44	1943
2.352	1849.56	1798
2.368	1824.32	1829
2.384	1799.47	1758
2.4	1775.2	1796
2.416	1751.42	1771
2.432	1727.98	1723
2.448	1705.15	1641
2.464	1682.71	1647
2.48	1660.58	1602
2.496	1639.01	1643
2.512	1617.85	1592
2.528	1597.05	1566
2.544	1576.75	1536
2.56	1556.69	1563
2.576	1537.08	1525
2.592	1517.78	1544
2.608	1498.89	1516
2.624	1480.24	1567
2.64	1461.99	1434
2.656	1444.16	1407
2.672	1426.58	1420
2.688	1409.31	1434
2.704	1392.33	1344
2.72	1375.71	1356
2.736	1359.31	1388
2.752	1343.19	1384
2.768	1327.4	1306
2.784	1311.88	1262
2.8	1296.55	1310
2.816	1281.54	1322
2.832	1266.73	1269
2.848	1252.26	1214
2.864	1237.98	1258
2.88	1223.92	1208
2.896	1210.08	1219
2.912	1196.54	1256
2.928	1183.19	1205
2.944	1170	1168
2.96	1157.07	1146
2.976	1144.35	1169
2.992	1131.78	1095
3.008	1119.45	1193
3.024	1107.29	1110
3.04	1095.36	1103
3.056	1083.55	1070
3.072	1071.97	1084
3.088	1060.54	1072
3.104	1049.3	1002
3.12	1038.21	1082
3.136	1027.3	1009
3.152	1016.53	983
3.168	1005.95	1002
3.184	995.508	1065
3.2	985.212	965
3.216	975.072	934
3.232	965.063	1036
3.248	955.2	996
3.264	945.483	932
3.28	935.911	923
3.296	926.459	911
3.312	917.145	940
3.328	907.96	912
3.344	898.889	933
3.36	889.953	923
3.376	881.137	907
3.392	872.438	884
3.408	863.859	808
3.424	855.385	878
3.44	847.03	855
3.456	838.778	860
3.472	830.635	791
3.488	822.598	848
3.504	814.666	814
3.52	806.825	847
3.536	799.122	806
3.552	791.484	794
3.568	783.929	780
3.584	776.529	742
3.6	769.163	792
3.616	761.872	759
3.632	754.739	745
3.648	747.633	772
3.664	740.666	784
3.68	733.731	704
3.696	726.94	734
3.712	720.151	686
3.728	713.51	652
3.744	706.93	730
3.76	700.382	681
3.776	693.963	700
3.792	687.623	709
3.808	681.362	647
3.824	675.151	696
3.84	669.044	655
3.856	662.954	628
3.872	656.966	661
3.888	651.051	674
3.904	645.176	648
3.92	639.371	658
3.936	633.634	654
3.952	627.932	665
3.968	622.353	587
3.984	616.807	577
4	611.32	602
4.016	605.923	640
4.032	600.549	625
4.048	595.201	544
4.064	589.968	594
4.08	584.788	553
4.096	579.633	608
4.112	574.585	585
4.128	569.534	580
4.144	564.586	570
4.16	559.639	526
4.176	554.766	548
4.192	549.965	581
4.208	545.189	546
4.224	540.482	510
4.24	535.802	553
4.256	531.188	561
4.272	526.62	528
4.288	522.095	526
4.304	517.616	520
4.32	513.166	528
4.336	508.775	537
4.352	504.441	488
4.368	500.136	491
4.384	495.886	478
4.4	491.665	479
4.416	487.486	480
4.432	483.358	471
4.448	479.27	495
4.464	475.214	448
4.48	471.205	485
4.496	467.234	459
4.512	463.302	463
4.528	459.409	458
4.544	455.557	444
4.56	451.738	468
4.576	447.957	415
4.592	444.214	431
4.608	440.506	454
4.624	436.835	444
4.64	433.2	441
4.656	429.594	450
4.672	426.027	445
4.688	422.496	440
4.704	418.997	426
4.72	415.531	405
4.736	412.099	401
4.752	408.698	412
4.768	405.327	397
4.784	401.989	405
4.8	398.683	377
4.816	395.404	406
4.832	392.179	370
4.848	388.957	389
4.864	385.771	399
4.88	382.607	384
4.896	379.505	365
4.912	376.394	380
4.928	373.345	354
4.944	370.292	387
4.96	367.296	375
4.976	364.3	344
4.992	361.363	372
5.008	358.413	358
5.024	355.524	367
5.04	352.663	347
5.056	349.783	354
5.072	346.979	369
5.088	344.191	314
5.104	341.43	309
5.12	338.684	315
5.136	335.921	354
5.152	333.241	348
5.168	330.559	351
5.184	327.917	326
5.2	325.287	332
5.216	322.681	301
5.232	320.152	315
5.248	317.599	328
5.264	315.057	329
5.28	312.55	355
5.296	310.063	324
5.312	307.598	347
5.328	305.153	290
5.344	302.728	321
5.36	300.339	276
5.376	297.969	295
5.392	295.605	296
5.408	293.275	293
5.424	290.951	301
5.44	288.672	292
5.456	286.4	291
5.472	284.158	284
5.488	281.923	251
5.504	279.707	268
5.52	277.51	258
5.536	275.333	271
5.552	273.183	272
5.568	271.051	265
5.584	268.937	272
5.6	266.84	254
5.616	264.761	266
5.632	262.693	277
5.648	260.657	263
5.664	258.63	241
5.68	256.622	265
5.696	254.636	310
5.712	252.662	266
5.728	250.709	264
5.744	248.769	235
5.76	246.854	279
5.776	244.947	224
5.792	243.06	225
5.808	241.19	222
5.824	239.335	257
5.84	237.499	245
5.856	235.675	236
5.872	233.87	244
5.888	232.08	233
5.904	230.305	252
5.92	228.545	206
5.936	226.802	210
5.952	225.071	234
5.968	223.358	217
5.984	221.658	230
6	219.975	195
6.016	218.306	206
6.032	216.651	230
6.048	215.009	234
6.064	213.382	211
6.08	211.768	205
6.096	210.169	203
6.112	208.582	193
6.128	207.02	210
6.144	205.461	210
6.16	203.912	237
6.176	202.38	193
6.192	200.869	185
6.208	199.36	191
6.224	197.878	188
6.24	196.392	191
6.256	194.919	207
6.272	193.473	207
6.288	192.04	177
6.304	190.601	168
6.32	189.19	204
6.336	187.776	200
6.352	186.391	230
6.368	185.014	169
6.384	183.656	189
6.4	182.278	165
6.416	180.939	182
6.432	179.606	177
6.448	178.292	170
6.464	176.977	187
6.48	175.68	162
6.496	174.389	182
6.512	173.117	205
6.528	171.841	187
6.544	170.586	147
6.56	169.358	165
6.576	168.125	167
6.592	166.901	151
6.608	165.688	189
6.624	164.476	151
6.64	163.289	163
6.656	162.112	144
6.672	160.944	157
6.688	159.771	170
6.704	158.628	163
6.72	157.488	157
6.736	156.35	167
6.752	155.228	184
6.768	154.121	161
6.784	153.017	143
6.8	151.922	169
6.816	150.836	166
6.832	149.758	160
6.848	148.7	149
6.864	147.64	129
6.88	146.594	168
6.896	145.556	163
6.912	144.526	164
6.928	143.505	133
6.944	142.493	171
6.96	141.488	133
6.976	140.496	156
6.992	139.508	134
7.008	138.529	122
7.024	137.56	150
7.04	136.599	118
7.056	135.645	155
7.072	134.7	150
7.088	133.763	115
7.104	132.834	144
7.12	131.913	123
7.136	130.999	134
7.152	130.094	111
7.168	129.196	127
7.184	128.306	117
7.2	127.424	128
7.216	126.549	120
7.232	125.681	140
7.248	124.821	124
7.264	123.967	132
7.28	123.122	126
7.296	122.284	141
7.312	121.453	121
7.328	120.628	142
7.344	119.812	111
7.36	119.001	119
7.376	118.197	129
7.392	117.401	127
7.408	116.611	117
7.424	115.831	141
7.44	115.054	107
7.456	114.283	121
7.472	113.518	121
7.488	112.766	92
7.504	112.014	93
7.52	111.266	94
7.536	110.533	116
7.552	109.798	111
7.568	109.077	118
7.584	108.355	98
7.6	107.647	104
7.616	106.943	108
7.632	106.237	112
7.648	105.543	104
7.664	104.858	100
7.68	104.167	105
7.696	103.492	112
7.712	102.824	106
7.728	102.158	98
7.744	101.502	123
7.76	100.844	78
7.776	100.197	92
7.792	99.5555	97
7.808	98.9162	77
7.824	98.2828	92
7.84	97.6554	90
7.856	97.0294	100
7.872	96.4196	101
7.888	95.8083	104
7.904	95.2018	99
7.92	94.5962	96
7.936	94.0032	91
7.952	93.4111	113
7.968	92.8274	87
7.984	92.2446	104
8	91.67	94
8.016		101
8.032	--	102
8.048		100
8.064		84
8.08		94
8.096		85
8.112		88
8.128		96
8.144		96
8.16		78
8.176		77
8.192		95
8.208		78
8.224		76
8.24		88
8.256		75
8.272		91
8.288		83
8.304		81
8.32		81
8.336		82
8.352		91
8.368		102
8.384		84
8.4		84
8.416		91
8.432		113
8.448		100
8.464		124
8.48		103
8.496		129
8.512		142
8.528		139
8.544		147
8.56		172
8.576		166
8.592		187
8.608		150
8.624		162
8.64		202
8.656		187
8.672		214
8.688		177
8.704		196
8.72		178
8.736		193
8.752		169
8.768		195
8.784		190
8.8		177
8.816		161
8.832		171
8.848		169
8.864		152
8.88		134
8.896		133
8.912		116
8.928		112
8.944		98
8.96		99
8.976		65
8.992		79
9.008		88
9.024		70
9.04		65
9.056		77
9.072		67
9.088		66
9.104		79
9.12		67
9.136		53
9.152		75
9.168		61
9.184		62
9.2		45
9.216		71
9.232		56
9.248		47
9.264		59
9.28		61
9.296		50
9.312		60
9.328		61
9.344		65
9.36		44
9.376		53
9.392		45
9.408		59
9.424		52
9.44		70
9.456		56
9.472		59
9.488		67
9.504		52
9.52		54
9.536		58
9.552		56
9.568		54
9.584		51
9.6		44
9.616		52
9.632		56
9.648		44
9.664		57
9.68		62
9.696		54
9.712		51
9.728		55
9.744		57
9.76		58
9.776		45
9.792		55
9.808		57
9.824		43
9.84		55
9.856		53
9.872		44
9.888		53
9.904		53
9.92		51
9.936		34
9.952		52
9.968		55
9.984		48
10		52
10.016		52
10.032		57
10.048		40
10.064		35
10.08		57
10.096		46
10.112		50
10.128		47
10.144		43
10.16		42
10.176		45
10.192		35
10.208		40
10.224		47
10.24		48
10.256		39
10.272		60
10.288		38
10.304		43
10.32		41
10.336		42
10.352		41
10.368		37
10.384		45
10.4		45
10.416		44
10.432		45
10.448		38
10.464		38
10.48		39
10.496		40
10.512		39
10.528		47
10.544		54
10.56		51
10.576		34
10.592		53
10.608		41
10.624		44
10.64		37
10.656		41
10.672		39
10.688		38
10.704		40
10.72		41
10.736		37
10.752		34
10.768		36
10.784		33
10.8		39
10.816		35
10.832		31
10.848		41
10.864		38
10.88		28
10.896		30
10.912		37
10.928		38
10.944		38
10.96		42
10.976		39
10.992		22
11.008		34
11.024		38
11.04		50
11.056		38
11.072		34
11.088		43
11.104		28
11.12		26
11.136		28
11.152		30
11.168		44
11.184		32
11.2		28
11.216		21
11.232		29
11.248		32
11.264		27
11.28		36
11.296		30
11.312		31
11.328		27
11.344		40
11.36		35
11.376		34
11.392		22
11.408		26
11.424		36
11.44		29
11.456		30
11.472		27
11.488		24
11.504		30
11.52		32
11.536		26
11.552		29
11.568		33
11.584		30
11.6		23
11.616		27
11.632		34
11.648		29
11.664		29
11.68		37
11.696		25
11.712		29
11.728		26
11.744		33
11.76		38
11.776		22
11.792		29
11.808		27
11.824		29
11.84		23
11.856		23
11.872		28
11.888		19
11.904		40
11.92		38
11.936		31
11.952		28
11.968		27
11.984		20
12		21
12.016		21
12.032		23
12.048		36
12.064		26
12.08		26
12.096		23
12.112		30
12.128		22
12.144		34
12.16		20
12.176		19
12.192		31
12.208		27
12.224		32
12.24		23
12.256		35
12.272		21
12.288		20
12.304		23
12.32		32
12.336		23
12.352		24
12.368		22
12.384		25
12.4		19
12.416		26
12.432		25
12.448		20
12.464		20
12.48		28
12.496		18
12.512		11
12.528		20
12.544		20
12.56		17
12.576		40
12.592		25
12.608		21
12.624		21
12.64		23
12.656		22
12.672		20
12.688		24
12.704		23
12.72		21
12.736		19
12.752		22
12.768		18
12.784		34
12.8		18
12.816		12
--		--
--	--	--
--	--	--

## Sheet: Fig 2a kappa
DTT + PFA	NEM	NEM + PFA
30.1285	20.8596	15.575
17.6263	23.9376	18.5876
24.1058	15.9306	14.1271
20.6144	12.7567	22.2259
21.5257	21.9601	17.4614
20.0285	16.0999	17.28
12.3998	21.0605	33.6198
14.6944	17.7196	25.3643
16.0573	30.458	17.2653
13.5095	19.1412	16.5705
16.7766	20.8313	19.1923
16.6259	20.8291	21.3528
20.0362	23.886	14.5353
16.8746	16.9914	23.4486
19.8287	17.571	21.7152
25.054	19.9653	25.3505
25.6116	17.5867
30.3866	21.6051
26.796
22.6159
27.4229
21.1844
20.447
28.5995
19.3081
19.8442
19.101
25.9922
24.0109
27.4797
32.3789
24.0402
24.8305
16.7321
Units are kBT

## Sheet: Fig 2b kappa
Sparse	Intermediate	Confluent
15.5831	26.1405	19.8287
8.03653	15.8927	25.054
13.1977	11.5562	25.6116
11.7251	22.5537	30.3866
18.9022	16.9607	26.796
14.1028	15.5436	22.6159
15.9127	14.4128	27.4229
15.6054	21.1421	21.1844
14.7451	23.9489	20.447
	19.5502	28.5995
	25.0866	19.3081
	11.8106	19.8442
	18.1862	19.101
	21.2632	25.9922
	25.0214	24.0109
	17.3524	27.4797
	22.1364	32.3789
		24.0402
		24.8305
		16.7321
Units are kBT

## Sheet: Fig 2b GP values
Sparse	Intermediate	Confluent
0.113	0.071	0.135
0.08	0.126	0.123
0.069	0.083	0.177
0.081	0.125	0.115
0.111	0.128	0.137
0.073	0.164	0.18
0.104	0.136	0.176
0.102	0.07	0.186
0.07	0.087	0.107
0.079	0.071	0.083
0.083	0.148	0.149
0.082	0.085	0.095
0.068	0.128	0.104
0.091	0.125	0.15
0.064	0.108	0.0908
0.083	0.12	0.142
0.069	0.155	0.105
0.135	0.097	0.129
0.0907	0.11	0.167
0.102	0.106	0.103
0.123	0.144	0.17
0.075	0.125	0.169
	0.135	0.128
	0.102	0.181
	0.101	0.157
	0.083	0.193
	0.095	0.164
	0.112	0.123
	0.096	0.124
	0.08	0.137
	0.138	0.09
		0.128
		0.178
		0.169

## Sheet: Fig 2b rotor
Sparse	Intermediate	Confluent
2.29	2.44	2.45
1.9	2.08	2.29
2.08	2.12	2.7
1.9	2.01	2.37
2.11	2.26	2.29
2.22	2.13	2.59
1.97	2.52	2.18
2.1	2.22	2.6
2.06	2.33	2.33
2.02	2.29	2.33
2.2	2.21	2.4
2.16	2.19	2.4
2	2.26	2.65
2.09	2.3	2.34
2.04	2.22	2.31
2.01	2.18	2.18
1.73	2.1	2.53
1.93	2.08	2.18
2	2.17	2.45
2.04	2.4	2.29
1.92	2.15	2.16
	2.2	2.6
	2.18	2.2
	2.1	2.36
	2.44	2.34
	2.18	2.29
	2.08	2.18
	2.04	2.26
	2.09	2.5
		2.3
		2.25
		2.32
		2.29
		2.34
		2.26
		2.17
		2.4
		2.6
		2.2
Units are ns

## Sheet: Fig S4 kappa
NIH3T3 sparse	NIH3T3 confluent	MDA-MB-231 confluent
23.5	23.9	25.7
21.8	18.91	24
10.2	18.4	35.1
9	15	28.2
5.3	20.5	17.7
21.2	26.1	34.7
10.7	27.4	28.6
17.7	25.9	32.4
15.7	18.4	58.7
	--	36.4
	--	20.5
	--	38.5
	--	43.1
	--	33.3
	--	28.4
	--	29.3
All Units are kBT

## Sheet: Fig S4 GP
NIH3T3 sparse	NIH3T3 confluent	MDA-MB-231 sparse	MDA-MB-231 confluent
0.132	0.108	0.143	0.235
0.144	0.127	0.14	0.162
0.124	0.115	0.171	0.166
0.098	0.145	0.19	0.273
0.102	0.114	0.1	0.201
0.056	0.11	0.0165	0.207
0.07	0.136	0.122	0.252
0.08	0.175	0.181	0.176
0.124	0.109	0.149	0.261
	0.117	--	0.241
	0.185	--	0.202
	0.128	--	0.231
	0.14	--	0.235
	0.152	--	0.243
	0.104	--	0.216
	0.08	--	0.202
	0.101	--	0.275
	0.138
	0.111
	0.145
	0.095
	0.093
